# Supplementary material for: MicroRNA-146a Provides Feedback Regulation of Lyme Arthritis but Not Carditis during Infection with Borrelia burgdorferi
Source: PLoS Pathog. 2014 Jun 26;10(6):e1004212. doi: 10.1371/journal.ppat.1004212 (PMC4072785; doi:10.1371/journal.ppat.1004212)
Supplement: Table S1 — MicroRNAs with greater than 2-fold change in expression in joints of mouse strains, based on Agilent miRNA microarray analysis. All microRNAs with greater than 2-fold change in expression in B. burgdorferi-infected joints of B6, C3H and B6 IL-10−/− mice at one and two weeks post-infection, compared to uninfected controls, based on Agilent mouse miRNA microarray. Shown is gene name, fold-change, direction of fold-change, p-value and adjusted p-value. Significance was determined using Welch's t-test with Benjamini and Hochberg correction (p<0.05, n = 3–4 mice per group). (XLSX) [file ppat.1004212.s003.xlsx]

## Sheet: Sheet1
Supplemental Table 1. MicroRNAs with greater than 2-fold change in expression in joints of mouse strains, based on Agilent miRNA microarray analysis.
Group 1:	B6 control
Group 2:	B6 week 1
Statistics:	Welchs t-test
Correction:	Benjamini and Hochberg
Data Transformation:	Log Transformed
Gene Identifier	Ratio	Direction	p-value	adj. p-value
mmu-miR-139-3p	2.74	Down	0.0136889	0.0211556
mmu-miR-466g	2.58	Down	0.00360823	0.00681555
mmu-miR-466f-3p	2.49	Down	0.00111252	0.00630427
mmu-miR-202-3p	2.29	Down	0.00312437	0.00663928
mmu-miR-466i	2.28	Down	0.00187229	0.00647267
mmu-miR-689	2.27	Up	0.000506913	0.00430876
mmu-miR-21	2.14	Up	6.63183e-05	0.00112741
mmu-miR-18a	2.04	Up	0.00266522	0.00647267
mmu-miR-467f	2.04	Down	0.00205892	0.00647267
mmu-miR-494	2.03	Up	0.00265165	0.00647267
mmu-miR-29b	2.01	Up	0.00756753	0.0128648
Group 1:	B6 control
Group 2:	B6 week 2
Statistics:	Welchs t-test
Correction:	Benjamini and Hochberg
Data Transformation:	Log Transformed
Gene Identifier	Ratio	Direction	p-value	adj. p-value
mmu-miR-146a	5.67	Up	0.000176522	0.0065313
mmu-miR-21	3.92	Up	0.0054999	0.0422949
mmu-miR-706	3.47	Up	0.00685863	0.0422949
mmu-miR-29b	2.31	Up	0.0314381	0.129246
mmu-miR-715	2.24	Up	0.00270001	0.0369091
mmu-miR-340-5p	2.21	Up	0.0247292	0.114372
mmu-miR-34a	2.16	Up	0.00651304	0.0422949
mmu-miR-689	2.12	Up	0.0239136	0.114372
mghv-miR-M1-2	2.01	Up	0.00299263	0.0369091
Group 1:	C3H control
Group 2:	C3H week 1
Statistics:	Welchs t-test
Correction:	Benjamini and Hochberg
Gene Identifier	Ratio	Direction	p-value	adj. p-value
mmu-miR-144	10.72	Up	0.00599855	0.0118505
mmu-miR-466f-3p	7.74	Down	0.0208672	0.0225365
mmu-miR-136	6.63	Up	0.00155801	0.00713128
mmu-miR-720	6.13	Up	0.00364996	0.0109499
mmu-miR-466i	6.1	Down	0.00746142	0.0118505
mmu-miR-142-3p	5.92	Up	0.00725598	0.0118505
mmu-miR-142-5p	5.01	Up	0.0030635	0.0103393
mmu-miR-301a	4.96	Up	0.011677	0.015328
mmu-miR-467f	4.71	Down	0.00901679	0.0135252
mmu-miR-1187	3.57	Down	0.00133494	0.00713128
mmu-miR-574-5p	3.31	Down	0.00158473	0.00713128
mmu-miR-669n	3.28	Down	0.000378587	0.00511093
mmu-miR-19b	2.96	Up	0.0129682	0.015328
mmu-miR-376a	2.88	Up	0.000265157	0.00511093
mmu-miR-101a	2.88	Up	0.0121775	0.015328
mmu-miR-574-3p	2.61	Down	0.0388084	0.0388084
mmu-miR-29a*	2.6	Up	0.00684576	0.0118505
mmu-miR-18a	2.55	Up	0.00501838	0.0112914
mmu-miR-338-3p	2.43	Up	0.000640083	0.00576074
mmu-miR-21	2.33	Up	0.00408512	0.0110298
mmu-miR-145	2.26	Down	0.00741542	0.0118505
mmu-miR-669f	2.21	Down	0.00449677	0.0110375
mmu-miR-340-5p	2.21	Up	0.00952502	0.0135356
mmu-miR-434-5p	2.19	Up	0.0361221	0.0375114
mmu-miR-101b	2.09	Up	0.0130572	0.015328
mmu-miR-30e	2.06	Up	0.0188381	0.0211928
mmu-miR-7a	2.04	Up	0.00287232	0.0103393
Group 1:	C3H control
Group 2:	C3H week 2
Statistics:	Welchs t-test
Correction:	Benjamini and Hochberg
Gene Identifier	Ratio	Direction	p-value	adj. p-value
mmu-miR-146a	10.8	Up	0.000835443	0.00563924
mmu-miR-21	8.12	Up	5.09244e-07	1.37496e-05
mmu-miR-142-3p	6.54	Up	0.00468671	0.0126541
mmu-miR-142-5p	4.99	Up	0.0113092	0.0169637
mmu-miR-34a	4.4	Up	0.000243294	0.00328446
mmu-miR-18a	3.35	Up	0.00150182	0.0067582
mmu-miR-19b	3.08	Up	0.00711288	0.0135779
mmu-miR-145	3.07	Down	0.00683007	0.0135779
mmu-miR-342-3p	3.01	Up	0.0189028	0.0255188
mmu-miR-7a	2.92	Up	0.00415209	0.0124563
mmu-miR-466g	2.84	Down	0.0138219	0.0196416
mmu-miR-466f-3p	2.78	Down	0.00330152	0.0111426
mmu-miR-340-5p	2.73	Up	0.010108	0.0160538
mmu-miR-130b	2.65	Up	0.00181562	0.00700309
mmu-miR-362-5p	2.51	Up	0.000684423	0.00563924
mmu-miR-466i	2.36	Down	0.00728613	0.0135779
mmu-miR-17*	2.28	Up	0.00761823	0.0135779
mmu-miR-29b	2.27	Up	0.027154	0.0349123
mmu-miR-146b	2.18	Up	0.00148345	0.0067582
mmu-miR-574-3p	2.11	Down	0.00804616	0.0135779
mmu-miR-467f	2.07	Down	0.00713036	0.0135779
Group 1:	IL10 ko control
Group 2:	IL10 ko week 1
Statistics:	Welchs t-test
Correction:	Benjamini and Hochberg
Gene Identifier	Ratio	Direction	p-value	adj. p-value
mmu-miR-133a	2.19	Up	0.0111918	0.019392
mmu-miR-133b	2.14	Up	0.012928	0.019392
mmu-miR-146a	2.05	Up	0.0413993	0.0413993
Group 1:	IL10 ko control
Group 2:	IL10 ko week 2
Statistics:	Welchs t-test
Correction:	Benjamini and Hochberg
Gene Identifier	Ratio	Direction	p-value	adj. p-value
mmu-miR-21	6.08	Up	5.97527e-06	0.000119505
mmu-miR-146a	5.34	Up	0.000385517	0.00334435
mmu-miR-155	5.12	Up	0.000501653	0.00334435
mmu-miR-193b	3.04	Down	0.00686215	0.015114
mmu-miR-150	2.56	Down	0.00173542	0.00867712
mmu-miR-145	2.43	Down	0.00755699	0.015114
mmu-miR-181a	2.37	Down	0.00554942	0.015114
mmu-miR-181b	2.29	Down	0.0117131	0.0180201
mmu-let-7b	2.17	Down	0.0167013	0.0208766
mmu-miR-151-5p	2.16	Down	0.0111584	0.0180201
mmu-let-7c	2.15	Down	0.0181915	0.0214018
mmu-miR-195	2.14	Down	0.015537	0.0208766
mmu-miR-196b	2.14	Down	0.0194699	0.0216332
mmu-miR-199b*	2.09	Down	0.0266092	0.0266092
mmu-miR-497	2.08	Down	0.0161396	0.0208766
mmu-miR-365	2.07	Down	0.0224658	0.0236483
mmu-miR-23b	2.07	Down	0.00606744	0.015114
mmu-miR-142-3p	2.07	Up	0.00864235	0.0157134
mmu-miR-7a	2.07	Up	0.00618523	0.015114
mmu-miR-342-3p	2.01	Up	0.00296939	0.0118775
